# Supplementary material for: Poor Sleep Quality and Its Relationship with Individual Characteristics, Personal Experiences and Mental Health during the COVID-19 Pandemic
Source: Int J Environ Res Public Health. 2021 Jun 3;18(11):6030. doi: 10.3390/ijerph18116030 (PMC8200012; doi:10.3390/ijerph18116030)
Supplement: Supplementary file 1 [file ijerph-18-06030-s001.zip]

Archive with 1 entries (1 files):
- ijerph-1234461-supplementary.pdf
